# Supplementary material for: Methodological considerations regarding response bias effect in substance use research: is correlation between the measured variables sufficient?
Source: Subst Abuse Treat Prev Policy. 2011 Jan 18;6:1. doi: 10.1186/1747-597X-6-1 (PMC3037907; doi:10.1186/1747-597X-6-1)
Supplement: Additional file 2 — Correlation matrix of the doping opinion model. correlation matrix (Pearson r) with significance levels. [file 1747-597X-6-1-S2.XLS]

## Sheet: correlations
	PEASTOT	SDTOT	CONTTR	CONTDI	CONTME	LEGALTOP	LEGALALL	DETINT	DETEXT
PEASTOT	1	-0.219469	0.0991702	-0.247498	-0.306846	0.559586	0.520991	-0.468075	-0.119299
SDTOT	-0.219469	1	0.0678916	0.186303	0.0729483	-0.184318	-0.139935	0.135763	0.0474523
CONTTR	0.0991702	0.0678916	1	0.0961977	0.122978	0.0967287	0.129392	-0.11139	-0.0109827
CONTDI	-0.247498	0.186303	0.0961977	1	0.419065	-0.229159	-0.225326	0.16052	0.0799407
CONTME	-0.306846	0.0729483	0.122978	0.419065	1	-0.22982	-0.177645	0.193944	0.102873
LEGALTOP	0.559586	-0.184318	0.0967287	-0.229159	-0.22982	1	0.879382	-0.540067	-0.213667
LEGALALL	0.520991	-0.139935	0.129392	-0.225326	-0.177645	0.879382	1	-0.481226	-0.19621
DETINT	-0.468075	0.135763	-0.11139	0.16052	0.193944	-0.540067	-0.481226	1	0.513234
DETEXT	-0.119299	0.0474523	-0.0109827	0.0799407	0.102873	-0.213667	-0.19621	0.513234	1
	Significance	abs(r)
	0.1	0.0988
	0.05	0.11767
	0.01	0.15425
