# Supplementary material for: Methodological considerations regarding response bias effect in substance use research: is correlation between the measured variables sufficient?
Source: Subst Abuse Treat Prev Policy. 2011 Jan 18;6:1. doi: 10.1186/1747-597X-6-1 (PMC3037907; doi:10.1186/1747-597X-6-1)
Supplement: Additional file 3 — Covariance matrix of the doping opinion model. covariance matrix. [file 1747-597X-6-1-S3.XLS]

## Sheet: covariances
	PEASTOT	SDTOT	CONTTR	CONTDI	CONTME	LEGALTOP	LEGALALL	DETINT	DETEXT
PEASTOT	162.361	-13.3716	32.4292	-57.4657	-82.7779	4.26494	4.03272	-8.82186	-2.50871
SDTOT	-13.3716	23.6709	8.46584	16.3646	7.30198	-0.525111	-0.400084	0.992308	0.389648
CONTTR	32.4292	8.46584	654.186	45.3522	65.0351	1.47936	1.98322	-4.22408	-0.467383
CONTDI	-57.4657	16.3646	45.3522	340.376	160.008	-2.53017	-2.49368	4.39597	2.4539
CONTME	-82.7779	7.30198	65.0351	160.008	427.502	-2.84135	-2.20107	5.94542	3.53903
LEGALTOP	4.26494	-0.525111	1.47936	-2.53017	-2.84135	0.356788	0.314453	-0.479573	-0.2122
LEGALALL	4.03272	-0.400084	1.98322	-2.49368	-2.20107	0.314453	0.358381	-0.428344	-0.195329
DETINT	-8.82186	0.992308	-4.22408	4.39597	5.94542	-0.479573	-0.428344	2.21433	1.26875
DETEXT	-2.50871	0.389648	-0.467383	2.4539	3.53903	-0.2122	-0.195329	1.26875	2.75979
